# Supplementary material for: Preoperative dual-energy computed tomography and positron-emission tomography evaluation of lymph node metastasis in esophageal squamous cell carcinoma
Source: PLoS One. 2024 Sep 20;19(9):e0309653. doi: 10.1371/journal.pone.0309653 (PMC11414887; doi:10.1371/journal.pone.0309653)
Supplement: S1 File — (XLSX) [file pone.0309653.s002.xlsx]

## Sheet: Data
Pat_No	LN_No	LN_Location	necrosis	calcification	unclear_margin	lobulated_sphape	Diameter_long	Diameter_long_2	Diameter_long_av	Diameter_long_2nd	Diameter_short	Diameter_short_2	Diameter_short_av	Diameter_short_2nd	ratio_long_short	CT_value_HU	CT_value_HU_2	CT_value_HU_av	CT_value_2nd	IO_mgml	IO_mgml_2	IO_mgml_av	IO_2nd	Fat_%	Fat_%_2	Fat_%_av	Fat_2nd	PET_SUV	Path	Year	Gender	Location_main	Stage_c	Stage_p	Differentiated
1	8a	abdomen	n	n	n	n	14.7	14.4	14.55		7.8	8.1	7.95		1.83019	95.1	99.6	97.35		2.5	2.6	2.55		15.3	12.9	14.1		2.86	y	62	male	Mt	3	2	G1
1	3	abdomen	n	n	n	n	12.6	12.6	12.6		5.2	5.3	5.25		2.4	113.7	111.9	112.8		4.5	4.4	4.45		33.8	33.9	33.85		1.36	n
2	107	mediastinum	n	n	n	n	15.8	15.8	15.8		5.9	5.6	5.75		2.74783	73.6	75.3	74.45		1.6	1.8	1.7		13.4	15.5	14.45		2.68	n	74	male	Lt	3	3	G1
3	107	mediastinum	n	n	n	n	8.9	10	9.45	10	6.6	3.9	5.25	6.9	1.8	80	77.7	78.85	78.9	2.3	2.2	2.25	2.3	20.9	20.2	20.55	21.2	2.55	n	73	male	Mt	1	3	G1
3	1	abdomen	n	n	n	n	10.3	9.1	9.7	9.1	5.1	5.2	5.15	5	1.8835	70.6	74.8	72.7	75.4	3.1	3.2	3.15	2.9	38	44.3	41.15	33.1	1.57	n
4	101L	neck	n	n	n	n	6.8	6.1	6.45	5.4	5.3	5.7	5.5	4.3	1.17273	74.5	75.8	75.15	74.1	1.1	0.9	1	1	5.5	1.6	3.55	4.3	2.3	y	73	male	Lt	3	3	G3
4	106tbR	mediastinum	n	n	n	n	10.1	10.2	10.15	10.3	4.9	5	4.95	5.4	2.05051	86.9	87.8	87.35	88	2.7	2.9	2.8	2.8	24.1	26.1	25.1	23.8	2.29	n
4	107	mediastinum	n	n	n	n	12	11.5	11.75	11.8	4.9	5.2	5.05	5.1	2.32673	74	73.3	73.65	88.2	2.2	2.1	2.15	2.7	24.1	22.8	23.45	26.9	2.48	n
4	7	abdomen	n	n	n	n	14.2	16.4	15.3	19.8	6.8	6.5	6.65	6.7	2.30075	88.2	91.9	90.05	90.7	1.7	1.9	1.8	2.1	7.3	7.6	7.45	11.6	2.8	y
5	106recR	mediastinum	n	n	n	n	7	7.9	7.45		5.2	4.9	5.05		1.47525	92.8	86.7	89.75		3.6	3.1	3.35		32.3	28.1	30.2		4.83	y	80	male	Mt	3	4	G1
5	108	mediastinum	y	n	n	n	11.8	12.4	12.1		7.4	7.7	7.55		1.60265	54.3	54.8	54.55		0.5	0.6	0.55		9.2	11.2	10.2		4.53	y
5	1	abdomen	n	n	n	n	21.1	20.3	20.7		9	9.1	9.05		2.28729	100.7	100	100.35		3.3	3.1	3.2		21.8	19.9	20.85		4.79	y
6	109R	hilum	n	n	n	n	14.6	13.7	14.15		6.6	6.9	6.75		2.0963	85.7	90.2	87.95		3.9	3.7	3.8		43.2	36.9	40.05		1.29	n	76	male	Mt	3	3	G3
7	106recR	mediastinum	n	n	n	n	5.8	5.7	5.75	5.5	5.2	5.7	5.45	4.2	1.05505	78.9	82	80.45	84.3	1.7	2.1	1.9	2.1	18.9	23.6	21.25	21.3	1.45	n	56	female	Mt	1	1	GX
8	107	mediastinum	n	n	n	n	8.4	10	9.2		5.5	5.8	5.65		1.62832	96.2	94.6	95.4		5.4	4.4	4.9		58.3	43.7	51		1.37	n	79	male	Mt	1	2	G3
9	106preR	mediastinum	n	n	n	n	6.9	7.7	7.3	8	5.7	5.7	5.7	6	1.2807	71.7	73.2	72.45	71.7	2.8	3.1	2.95	2.8	35.9	39.1	37.5	35.9	1.29	n	59	female	Lt	3	3	G1
9	1	abdomen	y	n	y	n	11.3	15.1	13.2	15.5	10.1	10.9	10.5	10.1	1.25714	54.9	63.4	59.15	67.7	1.2	1.4	1.3	1.6	18.2	16.6	17.4	18.9	2.96	y
10	107	mediastinum	n	n	n	n	12.7	13.2	12.95		7.8	7.9	7.85		1.64968	77.2	79	78.1		1.9	2.1	2		18.4	20	19.2		1.75	n	57	female	Mt	1	2	GX
10	2	abdomen	n	n	n	n	8.9	9.5	9.2		8.4	7.5	7.95		1.15723	89.4	89.5	89.45		1.7	1.5	1.6		6.9	3.5	5.2		2	y
11	2	abdomen	n	n	n	n	6.1	6.1	6.1		5	4.5	4.75		1.28421	105.8	102.9	104.35		3.4	3.3	3.35		22.1	23.1	22.6		1.15	n	69	female	Mt	2	2	G2
11	1	abdomen	n	n	n	n	6.5	6.2	6.35		4.7	5	4.85		1.30928	97.3	95.2	96.25		3.2	3.1	3.15		24.1	24.5	24.3		1.76	n
11	105	mediastinum	n	n	n	y	4.7	4.9	4.8		4.6	4.1	4.35		1.10345	98.5	95.8	97.15		3	3	3		20.3	21.8	21.05		1.68	n
12	107	mediastinum	n	n	n	n	7.4	7.9	7.65		5.5	5	5.25		1.45714	89.2	88.9	89.05		3.5	3.2	3.35		32.5	28.2	30.35		1.4	n	76	male	Lt	1	1	G2
12	106tbL	mediastinum	n	n	n	n	13.7	13.8	13.75		8.9	9.5	9.2		1.49457	74	69.9	71.95		2.8	3	2.9		31.1	36.8	33.95		2.22	n
13	106pre	mediastinum	n	n	n	n	7.3	7.5	7.4	7.3	4.2	4.6	4.4	3.9	1.68182	90.5	92.4	91.45	92.4	3.7	3.4	3.55	3.4	35.1	27.9	31.5	27.9	1.72	n	83	male	Mt	3	3	GX
13	7	abdomen	y	n	y	y	19.3	20.2	19.75	20.5	11.5	10.3	10.9	11.9	1.81193	52.8	59.3	56.05	50.8	1.8	1.5	1.65	2.1	30.2	21.6	25.9	36.1	2.76	y
14	9	abdomen	n	n	n	n	7.7	7.8	7.75		4.3	4.7	4.5		1.72222	89.2	83.6	86.4		3.6	3.2	3.4		34.8	33.3	34.05		1.74	n	65	male	Ut	1	1	G3
15	113	mediastinum	n	n	n	n	6.5	7	6.75		5.1	4.9	5		1.35	72.6	69.3	70.95		1.7	1.7	1.7		16.3	18.5	17.4		1.79	n	81	male	Ut	3	1	G2
16	2	abdomen	n	n	y	n	14.2	15.1	14.65		6.3	7.7	7		2.09286	68.2	67.4	67.8		1.3	1.3	1.3		13.8	14.3	14.05		7.88	n	80	male	Lt	3	3	G1
17	106pre	mediastinum	n	n	n	n	7.3	7.2	7.25	6.9	4.1	4.2	4.15	4.4	1.74699	79.7	80.1	79.9	79.1	1.8	1.8	1.8	1.9	16.7	17	16.85	18.7	1.59	n	79	male	Ut	1	2	G1
17	109R	hilum	n	n	n	n	8.5	9.3	8.9	9.2	5.9	6.2	6.05	8	1.47107	71.6	77.4	74.5	71.5	1.7	1.7	1.7	1.7	20.5	17	18.75	21.2	1.81	n
17	104R	supraclavicuar	n	n	n	n	6.3	7.8	7.05	9.9	4.4	4.3	4.35	4.1	1.62069	70.3	66.1	68.2	71.1	1.4	1.3	1.35	1.4	16.3	16.3	16.3	14.2	4.06	y
18	9	abdomen	n	n	n	n	11.4	11.9	11.65		4.9	4.6	4.75		2.45263	90.1	91	90.55		2.2	2.4	2.3		13.3	15	14.15		1.92	n	62	male	Ut	1	1	GX
19	107	mediastinum	n	n	n	n	15.8	16.5	16.15		4.8	5	4.9		3.29592	77.1	76.9	77		2.8	2.6	2.7		30.1	27.8	28.95		2.2	n	83	male	Ut	3	3	G2
19	3	abdomen	n	n	n	n	6	5.8	5.9		4.9	5	4.95		1.19192	84.7	20.3	52.5		1.9	1.8	1.85		10.3	16.6	13.45		1.18	n
19	104R	supraclavicuar	n	n	n	n	10.8	11.6	11.2		5.4	5.4	5.4		2.07407	73.7	76.2	74.95		1.4	1.5	1.45		9.9	9.6	9.75		10.7	y
20	1	abdomen	n	n	n	n	7.8	8.5	8.15		6.2	5.9	6.05		1.34711	78.1	88.4	83.25		3.1	3.8	3.45		32.7	34.3	33.5		0.92	n	71	male	Mt	1	1	GX
21	104R_1	supraclavicuar	n	n	n	n	7	7.6	7.3		4.4	4.5	4.45		1.64045	92.6	95.5	94.05		2.9	3	2.95		19.8	18	18.9		1.94	n	73	male	Mt	1	1	G1
21	104R_2	supraclavicuar	n	n	n	n	7	8.3	7.65		4	4.5	4.25		1.8	81.5	80.5	81		2.7	2.9	2.8		23.9	26.4	25.15		1.94	n
22	104R	supraclavicuar	n	n	n	n	9	9.4	9.2	10.1	5	5.3	5.15	5.3	1.78641	100.3	97.3	98.8	99.1	3.9	3.3	3.6	3.5	31.6	23.7	27.65	26.3	2.14	n	82	male	Lt	3	2	G1
22	105	mediastinum	n	n	n	n	8.9	8.5	8.7	9.5	7	6.2	6.6	6.7	1.31818	99.5	101.9	100.7	98.1	3.9	3.9	3.9	3.8	32.8	30.4	31.6	31.4	3.45	n
22	113	mediastinum	n	n	n	n	11.1	11.8	11.45	11.8	6.2	6.2	6.2	8.2	1.84677	109.7	110.3	110	111.4	3.4	3.3	3.35	3.5	18.9	15.9	17.4	18	3.17	n
22	7	abdomen	n	n	n	n	7.1	8.4	7.75	8.2	4.3	4.3	4.3	4.3	1.80233	82.7	83.9	83.3	82.6	2.2	2.3	2.25	2.2	18.2	18	18.1	18.1	1.48	n
23	106tbL	mediastinum	n	n	n	n	5.6	5.3	5.45	5.5	4.9	4.7	4.8	4.6	1.13542	91.2	94.7	92.95	94.5	2.9	3	2.95	3.2	23.2	22	22.6	25	1.38	n	84	male	Lt	3	2	G1
24	7	abdomen	n	n	n	n	11.1	11.6	11.35		6.8	6.3	6.55		1.73282	72.5	69.9	71.2		2.8	2.8	2.8		28.5	30.2	29.35		1.02	y	75	male	Lt	1	2	G2
24	107	mediastinum	n	n	n	n	13.3	13.2	13.25		5.4	5.8	5.6		2.36607	77.5	77.4	77.45		2.4	2.2	2.3		23	20.1	21.55		1.78	n
25	107	mediastinum	n	n	n	n	8.1	8.6	8.35	12	5.1	5.9	5.5	5.1	1.51818	91.4	91.8	91.6	84.3	4.5	4.6	4.55	4.4	47.5	47.6	47.55	50.3	1.89	n	79	male	Lt	3	2	G2
26	1	abdomen	n	n	n	y	17.9	18	17.95		10.3	10.8	10.55		1.70142	82.3	82.4	82.35		2.6	2.6	2.6		22.6	23	22.8		1.25	n	78	male	Lt	3	3	GX
26	2	abdomen	n	n	y	y	12.7	13.2	12.95		9.3	10.3	9.8		1.32143	80.5	81.3	80.9		2.4	2.4	2.4		21	20.6	20.8		4.73	y
26	9	abdomen	y	n	n	n	10.5	10.4	10.45		8.7	8.1	8.4		1.24405	71.8	65.1	68.45		2.3	2.3	2.3		26.1	29.4	27.75		3.63	n
26	7	abdomen	n	n	n	n	11.7	10	10.85		5.3	5.1	5.2		2.08654	66.9	64.8	65.85		1.7	1.8	1.75		20.1	21.7	20.9		2.01	y
26	106recL	mediastinum	n	n	n	n	5.9	6.4	6.15		4.6	4.7	4.65		1.32258	47.7	47.7	47.7		1.2	1.1	1.15		24	22.9	23.45		5.26	y
27	3a	abdomen	n	n	n	y	11	11.3	11.15	10	7.3	8	7.65	9.7	1.45752	64.4	60.3	62.35	63	1.4	1.5	1.45	1.4	15.8	20.9	18.35	16.9	2.54	y	80	male	Mt	3	3	G2G3
27	106recR	mediastinum	n	n	n	n	4.5	5.5	5	5.2	4.5	4.1	4.3	4	1.16279	63.9	72.6	68.25	71.1	2.8	2.7	2.75	3.2	36.3	30.2	33.25	37.7	1.8	y
27	9	abdomen	n	n	n	n	6.5	6.8	6.65	7.1	4.3	4.1	4.2	4.4	1.58333	63.9	65.4	64.65	72.5	1.6	1.6	1.6	3	19.4	18.5	18.95	34.5	3.59	y
